# Supplementary material for: A comparative analysis of cell surface targeting aptamers
Source: Nat Commun. 2021 Nov 1;12:6275. doi: 10.1038/s41467-021-26463-w (PMC8560833; doi:10.1038/s41467-021-26463-w)
Supplement: Supplementary file 3 — Source Data [file 41467_2021_26463_MOESM3_ESM.xlsx]

## Sheet: Figure 1
Figure 1A HeLas C36
	1 mg/ml ssDNA				0.1 mg/ml ssDNA				0.01 mg/ml ssDNA				0 mg/ml ssDNA
1 hour	1.33611	2.07692	2.07627	2.22807	1.588	2.23214	2.09821	1.76991	1.68656	2.09565	2.14912	2.10345	2.35462	2.75454	2.96364	2.77477
6 hours	3.19231	3.02985	2.72388	2.6194	3.78462	3.46667	3.18519	3.14815	4.57692	4.5042	4.15126	4.10084	5.53846	5.575	5.54167	5.025
24 hours	6.23846	15.2264	15.8131	14.4128	7.69231	19.8378	20.3304	18.0885	9.61538	24.7027	24.4248	22.4196	11.6923	27.0804	27.2456	25.9196
Figure 1B HeLas A9.min
	1 mg/ml ssDNA				0.1 mg/ml ssDNA				0.01 mg/ml ssDNA				0 mg/ml ssDNA
1 hour	1.6099	2.42735	2.69491	3.15789	2.01511	3.22321	2.54464	2.44248	2.46413	4.96522	3.87719	3.52586	4.07403	7.00909	6.4	5.90991
6 hours	2.72308	7.31343	7.38806	6.92537	3.95385	8.56296	8.59259	7.94815	5	11.2353	11.3445	10.4622	5.80769	13.5917	14.0083	2.07143
24 hours	5.52308	21.1981	20.5047	21.6055	7.2	27.8829	27.8214	27.7611	8.84615	32.1351	31.9912	37.6964	11.1538	33.0446	32.9123	30.4821
Figure 1C HeLas A10-3
	1 mg/ml ssDNA				0.1 mg/ml ssDNA				0.01 mg/ml ssDNA				0 mg/ml ssDNA
1 hour	3.16504	4.36752	3.95763	4.10526	3.57026	3.64286	3.85714	3.55752	4.87351	4.64348	5.45614	3.99138	6.7791	6.94545	7.27273	7.09009
6 hours	10.5385	11.1866	11.1493	13.9776	13.8462	13.963	12.4519	14.8889	15.0769	15.6807	14.0336	16.8319	16	18.85	18.2833	19.5
24 hours	21.5385	45.5849	42.2056	40.1927	26.5385	51.3513	51.0625	46.9911	27.4615	49.4775	49.2655	48.7054	26.5385	49.3661	50.1667	48.7054
Figure 1D HeLas C2.min
	1 mg/ml ssDNA				0.1 mg/ml ssDNA				0.01 mg/ml ssDNA				0 mg/ml ssDNA
1 hour	54.649	73.0256	77.4576	70.7632	57.825	106.161	99.9107	97.3717	61.9866	99.2956	101.526	93.8966	64.2865	131.454	138.736	135.189
6 hours	202.308	235.993	222.843	231.261	214.615	248.067	251.437	253.141	179.231	232.983	233.773	241.79	168.462	240.583	244.675	237.358
24 hours	467.692	626.557	618.607	609.312	451.538	668.775	642.991	616.159	465.385	671.036	648.142	645.161	446.923	651.723	631.711	662.804
Figure 1E HeLas AS1411
	1 mg/ml ssDNA				0.1 mg/ml ssDNA				0.01 mg/ml ssDNA				0 mg/ml ssDNA
1 hour	1.2704	3.95727	2.90678	4.45614	3.2417	7.66964	5.95536	5.31858	5.68393	8.6087	8.42105	6.87931	7.60048	9.69091	10.2	7.61261
6 hours	4.83846	7.87313	7.56716	8.31343	29.9231	20.6518	17.2741	21.363	27.9231	28.6891	28.7815	30.6891	27.6154	87.4583	82.0333	82.5833
24 hours	11.3077	54.3207	55.2804	55.5688	58.7692	116.937	113.571	118.009	29.6154	71.7027	70.6726	70.3482	26.3846	48.0536	48.0175	50.5446
Figure 1F HeLa PSMAs C36
	1 mg/ml ssDNA				0.1 mg/ml ssDNA				0.01 mg/ml ssDNA				0 mg/ml ssDNA
1 hour	1.6124	1.59848	1.55385	1.38806	2.22481	2.05224	2.06767	1.64885	2.66667	1.80153	1.72308	1.66406	4.16279	2.66917	2.35821	2.42105
6 hours	3.91411	6.02963	5.37778	4.42222	5.14724	5.59375	5.19531	4.52344	5.76687	6.54887	5.83459	5.58647	8.46626	8.61765	7.74286	6.73529
24 hours	9.02439	19.825	22.0167	19.595	11.2195	24.2177	26.6833	24.4146	13.3537	30.3876	31.5317	29.9449	16.0976	32.7287	35.4884	33.4646
Figure 1G HeLa PSMAs A9.min
	1 mg/ml ssDNA				0.1 mg/ml ssDNA				0.01 mg/ml ssDNA				0 mg/ml ssDNA
1 hour	135.659	85.0606	104.323	84.0746	160.465	99.8508	105.466	145.053	136.434	155.183	152.208	153.547	154.264	125.684	141.806	127.398
6 hours	153.374	491.647	458.657	454.949	164.417	495.289	507.126	488.652	160.736	483.383	486.656	462.648	161.963	455.895	468.361	458.977
24 hours	255.488	564.775	564.775	563.893	298.171	696.79	712.767	702.455	310.976	688.101	709.254	684.937	288.415	695.101	678.884	694.236
Figure 1H HeLa PSMAs A10-3
	1 mg/ml ssDNA				0.1 mg/ml ssDNA				0.01 mg/ml ssDNA				0 mg/ml ssDNA
1 hour	4.67442	2.77273	2.93077	2.76119	6.25581	2.3209	3.69173	4.37405	9.14729	4.80916	4.60769	6.00781	11.3178	4.83459	6.20149	7.07519
6 hours	12.3313	15.7574	18.1786	20.0221	14.4172	18.7429	22.4857	25.1357	15.7055	18.5234	18.3984	22.5312	17.362	26.1053	26.1053	27
24 hours	22.561	66.1083	64.125	60.2562	29.3902	82.1129	82.5833	77.9024	32.8049	90.3256	89.1111	80.4409	34.3293	85.0078	91.2481	81.2598
Figure 1I HeLa PSMAs C2.Min
	1 mg/ml ssDNA				0.1 mg/ml ssDNA				0.01 mg/ml ssDNA				0 mg/ml ssDNA
1 hour	56.8992	116.008	98.1769	85.2164	57.9845	114.664	125.263	99.7557	52.3256	159.428	150.169	146.961	53.0233	126.113	135.269	121.519
6 hours	134.969	394.86	386.171	401.574	136.196	323.807	316.252	315.193	141.718	307.609	316.023	309.695	144.172	306.203	306.203	297.053
24 hours	373.78	824.017	829.592	848.099	391.463	855.968	893.492	877.602	395.122	892.163	886.095	891.063	394.512	839.612	842.45	855.716
Figure 1J HeLa PSMAs AS1411
	1 mg/ml ssDNA				0.1 mg/ml ssDNA				0.01 mg/ml ssDNA				0 mg/ml ssDNA
1 hour	1.51938	1.52273	1.54615	1.42537	5.96899	2.74627	2.44361	1.92366	9.30233	4.12977	4.26154	4.375	9.76744	3.75572	4.19231	4.21094
6 hours	4.82209	19.4265	21.6643	22.6838	26.5644	29.8296	31.9111	34.1407	28.2209	30.3125	27.9609	31.5703	28.589	28.3008	29.9699	31.8496
24 hours	12.8659	69.5333	73.1417	74.7769	68.9024	171.863	177.592	180.423	41.1585	116.326	117.103	119.362	35.3049	74.2791	79.4574	81.5354

## Sheet: Figure 2
	50nM C36 Blocked			50nM C36 unblocked			100nM C36 Blocked			100nM C36 Unblocked			500nM C36 Blocked			500nM C36 Unblocked			1uM C36 Blocked			1uM C36 Unblocked
LnCaps	1.22628	0.963636	1.08863	3.40876	1.87	2.57	1.51825	0.909091	1.22331	5.59124	2.1	3.9	2.43796	1.51818	2.15879	20.438	4.22	9.94	4.67153	2.38182	3.31015	27.1533	6.61	12.9
22RV1s	1.18002	1.0107	1.15429	2.35025	3.11646	1.38	1.12029	1.12495	1.17103	2.693	3.04197	1.67	1.8443	1.41159	1.71546	3.98237	3.55103	2.28	2.72564	1.88261	2.31497	5.30439	4.81748	3.28
SKBR3s	0.986755	1.05418	0.8283	1.44371	1.34068	2.46	1.08609	1.00573	0.9237	2.02649	2.0657	2.75	1.48344	1.36296	1.04	2.68212	4.75534	5.72	1.90728	1.78674	1.87	4.34437	7.19044	6.63
MCF7s	1.27853	1.40346	1.05125	1.78933	1.10823	1.17	1.45392	2.13799	0.94738	2.12694	1.28903	1.12	2.54895	3.1086	1.21528	4.08508	1.68908	1.63	3.86563	4.44649	1.43057	6.17826	2.00022	2.13
Ht29s	1.11463	1.01669	1.14788	1.47254	1.07085	1.57	1.17599	1.05994	1.34314	1.60548	1.11975	1.92	1.81	1.27288	2.15278	2.70989	1.95312	2.29	3.22119	1.71071	2.96446	3.94723	2.45151	2.93
HeLa PSMAs	1.08497	0.947447	1.21589	1.5098	1	1.36	1.17647	1.34063	1.15376	1.69281	1.272	1.7	1.7451	1.91978	1.73085	2.98693	2.104	2.37	2.60784	2.71343	2.49564	4.52941	2.808	4.7
HeLas	1.31613	1.05334	1.02653	1.44516	1.11679	1.51	1.1049	1.01355	1.18555	1.6	1.13139	1.76	1.36774	1.27865	1.83794	3.14839	1.78102	2.88	1.92258	1.48479	2.30142	4.36129	2.32117	3.83
A549s	1.04106	1.20513	0.946226	1.1173	1.79134	1.38	1.05279	1.26282	1.06833	1.1349	2.0493	1.78	1.38416	1.32692	1.49596	1.53666	3.33907	2.78	1.80645	2.33974	2.31806	2.07625	4.64316	4.03
PC3 PSMAs	1.05045	1.15878	1.0241	1.1276	1	1.09	1.06231	1.09031	1.18675	1.25816	1.26	1.0873	1.40356	1.68136	1.33133	1.99407	1.49206	1.48	1.97923	2.52203	1.46385	2.58457	2.92063	1.63
PC3s	1.06699	0.887446	1.15417	1.11483	1.10236	1.31	1.14833	0.991342	1.22829	1.24402	1.27	1.31496	1.45455	1.54978	1.44007	1.94737	2.27559	1.98	1.89952	1.63203	1.7895	2.6555	3.25197	3.18
Jurkats	1.21417	1.04961	1.13058	1.21815	1.26507	1.62	0.959395	0.949495	1.20586	1.25279	1.28566	1.99	1.63336	1.01248	1.63758	1.7078	2.12243	2.92	2.19108	1.70499	2.56629	2.32245	2.91176	3.73

## Sheet: Figure 3
Figure 3A C2min (hTfR)
	Anti-CD71 (hTfR)				C2 Binding				C2 Internalized				C2 Unblocked
PC3 PSMA	3.86239	8.5463	4.92019		18.6577	32.68	23.76	36.38	17.3333	33.28	43.02	43.43	71.2766	32.58	37.07	56.63
PC3	7.64509	5.36115	4.68779		39.7521	17.99	9.72	14.07	45.8824	61.02	67.99	68.51	31.2111	21.17	34.41	46.3
22RV1	3.14286	2.3319	2.53125		6.75273	4.34	4.33	9.01	27.3207	9.79	9.19	15.94	12.6923	4.65	5.28	10
LNCaP	2.53796	2.91486	3.54319		15.6647	7.57	7.12	28.5	27.9042	9.36	11.23	13.15	9.31777	2.75	4.05	8.1
HT29	4.32432	5.78929	5.91756		35.7371	16.81	13.75	20.84	79.764	45.91	61.96	114.5	47.7241	17.64	28.09	74.83
HeLa	21.7391	8.57595	25.5034		58.3077	21.95	19.34	20.85	70.3495	97.37	91.7	64.04	50	38.7	39.5	33.19
HeLa PSMA	25.0825	16.0629	16.363		94.8718	40.77	36.21	52.65	44.4366	27.27	26	44.93	48.6692	16.05	16.71	37.07
Jurkat	18.5437	29.1094	26.252		16.1133	38.87	33.06	19.46	123.145	45.81	59.74	82.65	94.2318	33.31	28.82	65.28
SKBR3	17.1371	10.9458	11.05		46.1538	68.63	16.37	44.79	32.9808	59.7	66.76	58.75	6.57005	17.94	20.32	28.98
MCF7	15.2471	9.43605	8.65644		34.5104	24.19	14.37	20.33	51.1419	18.45	21.41	27.47	9.61451	17.17	18.69	24.08
A549	3.94326	4.2663	4.1623		5.6506	39.41	38.63	31.29	28.3784	11.44	10.47	13.73	13.6481	9.64	16.35	17.58
Figure 3B Waz (hTfR)
	Anti-CD71 (hTfR)				Waz Binding				Waz Internalized				Waz Unblocked
PC3 PSMA	3.86239	8.5463	4.92019		10.3356	17.53	14.8	23.86	10.9412	18.07	24.41	26.36	48.617	22.48	20.13	35.08
PC3	7.64509	5.36115	4.68779		15.5372	10.17	4.85	7.62	34.2647	40.84	46.59	48.56	19.7232	14.76	19.65	32.49
22RV1	3.14286	2.3319	2.53125		5.44522	3.4	3.08	6.54	15.1092	5.7	5.66	12.4	8.53147	3.16	3.47	7.12
LNCaP	2.53796	2.91486	3.54319		12.7746	4.26	3.84	13.44	16.0479	5.2	6.53	9.38	4.75763	2.19	2.98	6.42
HT29	4.32432	5.78929	5.91756		17.4431	7.88	8.16	14.9	37.8059	27.63	39.67	82.5	21.0345	12.17	20.18	55.61
HeLa	21.7391	8.57595	25.5034		33.3077	8.6	6.83	6.77	57.3844	63.71	59.77	50.84	31.9262	34.25	31.55	23.7
HeLa PSMA	25.0825	16.0629	16.363		59.9359	16.58	16.1	15.16	16.5493	10.71	11.45	22.28	28.8213	9.75	10.18	20
Jurkat	18.5437	29.1094	26.252		11.763	23.59	21.25	12.02	79.4224	31.63	39.46	66.27	54.3911	19.86	15.03	35.94
SKBR3	17.1371	10.9458	11.05		31.8182	31.6	12.21	35.61	19.1346	26.84	27.96	37.02	6.8599	9.91	10.64	20.2
MCF7	15.2471	9.43605	8.65644		26.708	14.31	9.28	14.28	26.1176	8.24	10.19	11.78	9.18367	10.86	10.39	19.15
A549	3.94326	4.2663	4.1623		3.46386	28.91	24.49	21.7	8.74396	8.22	7.18	7.82	7.46781	7.92	13.91	15.15
Figure 3C A9.min (PSMA)
	Anti-PSMA				A9 Binding				A9 Internalized				A9 Unblocked
PC3 PSMA	27.2887	20.25	17.4898		56.3087	16.7535	15.2954	21.4319	8.00905	5.38	8.82	11.77	29.6809	8.09	6.73	12
PC3	1.0289	0.953957	1.14065		1.04959	0.81	0.6	0.79	1.20588	1.21	1.72	1.74	1.40484	0.63	0.79	1.28
22RV1	3.83019	5.06897	5.17857		6.95134	3.65	5.49	11.3	10.5557	9.89	10.62	18.18	3.63636	4.59	5.44	11.1
LNCaP	9.33911	9.58669	10.3958		29.0173	3.71	5.2	20.97	48.6826	20.05	28.69	37.03	12.4417	5.1	7.62	16.78
HT29	0.991489	0.967857	0.978495		1.13806	0.81	0.65	0.96	1.00962	0.8	0.93	2.34	0.972414	0.53	0.6	1.67
HeLa	1.03035	1.033	0.995246		1.23077	0.79	0.88	1.13	1.14994	1.21	1.57	1.21	1.46721	1.5	2.67	1.37
HeLa PSMA	76.4331	57.249	24.1611		34.0425	44.87	55.99	69.8	73.2394	44.47	42.11	97.93	63.1179	24.97	32.37	74.01
Jurkat	0.936842	1.03125	1.02362		1.21551	0.98	1.06	1.55	1.34256	0.72	0.81	1.26	1.21289	0.69	0.57	1.64
SKBR3	0.984752	0.939759	1		1.30769	1.14	0.31	0.92	1.14423	0.95	1.1	1.25	1.1401	0.68	0.7	1.31
MCF7	0.976676	0.915698	1.10123		1.19036	0.61	0.42	0.79	1.20991	0.46	0.62	1.05	1.60317	0.56	0.65	1.48
A549	0.996622	0.902174	0.968586		1.04217	0.89	1.05	0.85	1.05797	1	0.91	1.37	1.03863	1.18	1.75	1.99
Figure 3D A10-3 (PSMA)
	Anti-PSMA				A10-3 Binding				A10-3 Internalized				A10-3 Unblocked
PC3 PSMA	27.2887	20.25	17.4898		1.18121	0.88	0.62	1.12	1.23922	0.98	1.15	1.27	1.72872	1.1	0.88	1.57
PC3	1.0289	0.953957	1.14065		1.24793	1.02	0.57	0.82	1.88235	1.58	1.63	2.16	1.77163	0.8	0.94	1.74
22RV1	3.83019	5.06897	5.17857		1.32109	1.05	1.16	2.37	1.96626	1.26	1.2	1.98	2.15035	0.99	1.14	2.17
LNCaP	9.33911	9.58669	10.3958		2.64162	0.61	0.64	2.41	2.46108	1.26	1.71	2.13	3.94973	0.99	1.27	2.66
HT29	0.991489	0.967857	0.978495		1.1806	0.9	0.73	1.06	1.47509	1.01	1.28	2.91	1.08966	0.6	0.75	1.99
HeLa	1.03035	1.033	0.995246		1.5	0.91	1.28	1.34	1.79256	2.06	2.12	1.71	1.57787	2.15	2.1	1.7
HeLa PSMA	76.4331	57.249	24.1611		1.5641	1	1.04	1.49	1.1338	0.95	1.1	1.97	1.69202	0.94	1	2.14
Jurkat	0.936842	1.03125	1.02362		1.59702	1.09	0.72	1.3	1.95267	1.15	1.37	1.77	1.23229	0.83	0.8	2.27
SKBR3	0.984752	0.939759	1		1.52448	1.26	0.31	1.02	1.09615	1.28	1.36	1.47	1.94686	0.9	0.9	1.41
MCF7	0.976676	0.915698	1.10123		1.90057	0.99	0.68	1.15	1.31195	0.95	1.05	1.22	1.5873	1.11	1.19	1.75
A549	0.996622	0.902174	0.968586		1.11446	1.16	1.13	0.87	1.54589	1.37	1.18	1.63	1.98283	1.41	2.33	2.72
Figure 3E A10-3.2 (PSMA)
	Anti-PSMA				A10-3.2 Binding				A10-3.2 Internalized				A10-3.2 Unblocked
PC3 PSMA	27.2887	20.25	17.4898		0.852349	0.76	0.55	1.17	0.929412	0.69	0.95	1.05	1.59574	0.73	0.72	1
PC3	1.0289	0.953957	1.14065		1.03306	0.83	0.49	0.61	1.42647	1.38	1.78	1.92	1.9654	0.57	0.71	1.22
22RV1	3.83019	5.06897	5.17857		0.987587	0.86	0.88	1.64	1.38673	0.91	0.95	1.66	1.57692	0.88	1.02	2.18
LNCaP	9.33911	9.58669	10.3958		1.30636	0.41	0.34	1.71	1.5509	0.68	0.9	1.18	1.53501	0.84	1.27	2.44
HT29	0.991489	0.967857	0.978495		1.03031	0.88	0.74	1.01	1.30026	0.91	1.22	2.58	0.931034	0.63	0.79	1.99
HeLa	1.03035	1.033	0.995246		1.20769	0.79	1	1.2	1.24014	1.71	2.15	1.63	1.69262	2.97	3.7	2.44
HeLa PSMA	76.4331	57.249	24.1611		1.04487	0.8	0.89	1.25	1.19718	0.59	0.7	1.41	1.46008	0.7	0.86	2.05
Jurkat	0.936842	1.03125	1.02362		1.0893	0.48	0.42	0.67	1.07629	0.69	0.8	1.22	1.23593	0.63	0.61	2.03
SKBR3	0.984752	0.939759	1		1.06294	1.14	0.31	0.9	1.15385	1.27	1.38	1.66	0.623188	0.99	1.02	1.55
MCF7	0.976676	0.915698	1.10123		0.937781	0.65	0.56	0.87	1.3241	0.52	0.73	1.34	1.75057	0.75	0.89	1.5
A549	0.996622	0.902174	0.968586		0.981928	1.19	1.36	0.98	0.995169	1.17	1.11	1.52	1.23605	1.54	1.92	2.22
Figure 3F E07(EGFR)
	Anti-EGFR				E07 Binding				E07 Internalized				E07 Unblocked
PC3 PSMA	4.37273	4.05093	3.89671		1.50336	4.93	3.47	1.88	2.24627	2.2	2.54	3.47	3.35106	2.11	2.72	3.17
PC3	2.52262	1.96835	2.15147		1.69421	2.32	0.87	1.22	3.28676	6.24	5.85	5.54	3.00346	1.51	2.39	3.58
22RV1	1.56984	1.9569	2.40179		1.34575	1.85	1.61	2.88	1.66615	1.13	1.26	2.01	2.07343	0.94	1.21	1.89
LNCaP	2.21018	2.09235	2.16691		1.93064	0.95	1.37	4.43	3.0479	0.79	1.2	2.31	2.87253	0.99	1.15	2.74
HT29	2.55319	2.46429	2.45161		1.35078	3.51	2.58	2.57	1.70455	1.39	1.93	2.29	1.51034	1.13	1.7	2.76
HeLa	6.02024	3.01523	5.10301		3.92308	2.24	1.77	1.58	5.1071	7.64	7.94	5.13	2.32787	4.15	5.95	4.11
HeLa PSMA	7.85032	4.11111	7.97539		7.05128	3.15	3.05	3.34	4.72535	2.31	2.12	2.96	3.8403	1.98	2.67	3.25
Jurkat	0.921053	0.984375	1		1.01889	0.39	0.72	0.71	1.21156	0.66	0.86	1.03	1.58791	0.39	0.58	1.8
SKBR3	4.93011	2.98795	3.26875		6.67133	7.18	1.92	3.76	2.42308	3.07	3	3.04	2.54106	1.59	1.64	2.09
MCF7	1.01166	1.06105	1.11656		1.05032	0.79	0.82	0.68	1.25121	0.69	0.95	0.96	1.33333	0.78	1.04	1.58
A549	5.41667	12.0598	11.5811		2.3494	32.7	29.83	20.48	6.42512	5.13	5.65	6.28	3.22318	6.28	13.18	9.11
Figure 3G CL4(EGFR)
	Anti-EGFR				CL4 Binding				CL4 Internalized				CL4 Unblocked
PC3 PSMA	5.84507	4.05093	3.89671		1.05369	0.74	0.68	2.5	1.01961	0.79	1	1.24	1.72872	0.78	1.05	1.29
PC3	5.98266	1.96835	2.15147		1.09091	0.77	0.54	0.65	1.28676	1.4	1.68	1.83	2.11073	0.59	0.81	1.3
22RV1	2.23585	1.9569	2.40179		1.43413	1.09	0.98	1.98	1.43848	1.04	1.17	1.65	2.79021	0.95	1.31	2.53
LNCaP	2.21018	2.09235	2.16691		2.77457	0.51	0.54	3.67	2.86826	0.79	1.27	1.61	3.98564	1.27	1.46	2.9
HT29	2.55319	2.46429	2.45161		1.08488	0.85	0.7	1.05	1.20192	0.77	1.19	2.33	1.11724	0.54	0.78	1.97
HeLa	6.02024	3.01523	5.10301		1.67692	0.78	0.88	1.07	1.89402	1.76	1.9	1.22	1.27869	2.53	3.04	2.48
HeLa PSMA	7.85032	4.11111	7.97539		1.1859	0.78	0.88	1.32	1.07746	0.63	0.88	1.57	1.74905	0.8	1.06	2.02
Jurkat	0.921053	0.984375	1		1.19433	0.41	0.61	0.84	1.35339	0.67	0.77	1.33	1.2193	0.57	0.66	1.71
SKBR3	4.93011	2.98795	3.26875		1.3007	1.15	0.53	1.03	1.13462	1.23	1.07	1.55	2.72464	0.81	1.07	1.78
MCF7	1.01166	1.06105	1.11656		1.36041	0.76	0.75	1.58	1.87075	0.56	0.83	1.61	1.36735	0.71	0.94	2.15
A549	5.41667	12.0598	11.5811		1.08434	1.04	1.12	1.2	0.985507	1.1	1.22	1.92	1.44635	1.44	1.92	2.15
Figure 3H GL21.T(AXL)
	Anti-AXL				GL21.T Binding				GL21.T Internalized				GL21.T Unblocked
PC3 PSMA	1.67254	1.23148	1.19718		1.01342	0.7	0.73	2.39	0.977376	0.59	0.76	0.87	1.12549	0.51	0.65	1.11
PC3	1.69075	1.07338	1.19165		1.09091	0.67	0.45	0.57	0.882353	1.01	1.22	1.38	1.44025	0.35	0.61	0.96
22RV1	0.971698	0.737069	0.986607		1.3383	0.72	0.68	1.39	0.992727	0.56	0.65	0.97	1.31127	0.54	0.72	1.2
LNCaP	0.967497	0.988456	1.01171		1.85549	0.24	0.42	2.57	1.02778	0.37	0.6	0.91	1.23922	0.69	0.91	2.17
HT29	0.982979	0.985714	0.935484		1.11678	0.76	0.67	1.11	1.05503	0.48	0.65	1.36	1.20382	0.33	0.47	1.17
HeLa	3.84486	2.95685	4.48494		1.33846	0.83	0.82	0.96	0.819955	1.07	1.21	1.03	1.15385	1.66	1.87	1.14
HeLa PSMA	5.12739	2.63786	2.75168		1.19231	0.71	0.76	1.14	0.972067	0.47	0.51	1.16	1.48372	0.45	0.65	1.25
Jurkat	0.947368	1.03906	1		1.0664	0.3	0.45	0.65	0.924329	0.41	0.48	0.98	0.909461	0.58	0.32	1.23
SKBR3	0.935197	0.993976	1.0625		1.24476	1.03	0.32	1.1	1.05914	0.76	0.88	1.03	1.58937	0.68	0.81	1.21
MCF7	0.994169	1.03488	1.03681		1.47044	0.57	0.44	1.38	1.28846	0.44	0.51	0.97	1.21811	0.45	0.59	1.37
A549	1.58784	3.08696	2.87435		1.05422	1.01	1.22	0.76	1.09009	0.91	0.94	1.41	1.37356	0.75	1.26	1.48
Figure 3I SE15-8-mini(HER2)
	Anti-Her2				SE15-8-mini Binding				SE15-8-mini Internalized				SE-15-8-mini Unblocked
PC3 PSMA	1.8662	2.06944	2.06573		1.50336	1.07	0.8	1.65	1.60392	1.53	2.07	3.02	7.65957	2.32	2.12	2.44
PC3	1.42919	1.24892	1.3153		1.16529	1.09	0.69	0.77	2.64706	3.24	3.64	4.27	8.3045	1.95	2.19	3.63
22RV1	1.71698	1.68103	1.75893		1.61354	1.84	1.76	3.21	4.19335	3.19	3.18	5.16	4.79021	1.67	1.83	3.79
LNCaP	2.56771	3.40548	3.51391		3.40462	1.28	0.97	4.56	6.82635	2.25	3.53	5.6	3.8061	1.35	1.72	3.62
HT29	2.55319	3.16071	3.24731		1.75495	1.06	0.87	1.22	3.80245	3.99	5.5	10.83	2.23448	2.12	2.82	6.73
HeLa	2.29342	1.84264	2.40888		2.03077	1.08	1.36	1.57	2.45772	4.19	4.35	3.4	3.15984	5.38	6.69	4.54
HeLa PSMA	2.53185	2.02469	1.83445		1.9359	1.28	1.28	1.85	6.69718	1.89	2.36	5.02	2.43346	1.94	1.92	3.65
Jurkat	1.00526	1.03906	1.05512		1.65083	0.59	0.67	1.06	14.8014	3.42	3.8	5.79	6.96345	2.29	1.94	5.31
SKBR3	78.526	53.2349	57.125		1.46853	1.47	0.39	1.04	3.58654	2.42	3.3	3.53	3.08213	1.69	1.7	2.79
MCF7	2.76676	1.93605	1.94172		1.87056	1.79	1.11	1.77	3.78059	1.63	3.11	3.52	4.08163	2.41	2.23	5.92
A549	1.50901	1.67935	1.69633		1.41566	1.53	1.5	1.07	3.12077	2.01	1.54	2.28	5.5794	2.31	3.31	4.52
Figure 3J 2-2(t) (HER2)
	Anti-Her2				2-2 Binding				2-2 Internalized				2-2 Unblocked
PC3 PSMA	1.8662	2.06944	2.06573		1.69799	0.83	0.66	1.62	1.91373	1.45	2.23	2.39	6.01064	2.19	1.98	2.2
PC3	1.42919	1.24892	1.3153		1.17355	0.88	0.55	0.7	2.375	3.58	4.15	3.48	5.81315	1.36	1.92	2.85
22RV1	1.71698	1.68103	1.75893		1.35319	1.07	0.97	1.92	5.05019	2.21	2.89	4.04	6.99301	1.7	1.98	3.97
LNCaP	2.56771	3.40548	3.51391		3.39884	0.72	0.68	3.57	3.56287	1.6	2.42	3.72	2.85458	1.35	1.76	4.41
HT29	2.55319	3.16071	3.24731		1.64859	0.85	0.76	1.12	1.58435	1.87	2.8	5.3	1.57241	1.14	1.38	3.74
HeLa	2.29342	1.84264	2.40888		1.83077	1.09	1.55	1.76	2.25479	5.89	5.09	3.05	1.49462	3.64	4.06	2.81
HeLa PSMA	2.53185	2.02469	1.83445		1.53205	1.06	1.03	1.69	1.51163	1.62	2.44	6.35	2.7931	1.7	1.98	3.89
Jurkat	1.00526	1.03906	1.05512		1.45879	1.1	0.9	1.5	3.46209	2.04	2.46	3.37	4.45176	2.37	1.31	3.65
SKBR3	78.526	53.2349	57.125		1.55245	1.24	0.34	0.98	1.89423	2.25	1.92	2.12	5.36232	1.08	1.32	2.4
MCF7	2.76676	1.93605	1.94172		1.48044	1.2	0.83	1.74	3.98312	2.76	5.53	6.18	3.35601	2.53	3.14	6.4
A549	1.50901	1.67935	1.69633		1.12651	1.41	1.26	1.01	1.17391	2.57	2.06	2.5	5.40773	2.99	4.34	4.5
Figure 3K EpDT3 (EpCAM)
	Anti-EpCam				EpDT3 Binding				EpDT3 Internalized				EpDT3 Unblocked
PC3 PSMA	55.6338	43.0046	44.3427		0.832215	0.72	0.64	0.68	0.901961	0.73	0.76	1.1	1.00532	0.51	0.6	0.79
PC3	11.3295	6.74388	5.97682		1.01653	1.3	0.44	0.65	1.16912	1.12	1.32	1.25	1.46713	0.33	0.51	0.69
22RV1	43.9151	32.2888	34.4688		0.942238	0.52	0.4	0.73	1.29359	0.49	0.61	0.81	1.26573	0.27	0.26	0.48
LNCaP	26.3272	24.8196	25.3294		0.982659	0.21	0.2	1.18	1.19162	0.42	0.62	0.75	1.05566	0.12	0.14	0.27
HT29	109.787	90.3571	87.8136		0.966177	0.9	0.57	0.82	1.0236	0.36	0.49	0.93	0.758621	0.18	0.24	0.56
HeLa	1.47892	1.13706	1.28843		1.06154	1.53	1.24	1.29	1.19504	1.39	1.19	0.73	0.930328	1.71	1.42	0.68
HeLa PSMA	1.15764	1.13169	1.16331		1.05769	0.88	1	1.05	1.28169	0.62	0.58	0.67	0.874525	0.2	0.24	0.47
Jurkat	0.978947	0.984375	1.02362		1.0601	0.33	0.57	0.6	1.44886	0.35	0.48	0.68	0.98008	0.33	0.23	0.71
SKBR3	39.5172	30.7169	32.525		1.04196	1.01	0.28	0.78	0.833942	1.47	0.83	0.98	0.642512	0.27	0.27	0.37
MCF7	70.2624	48.5465	54.6012		0.860958	0.57	0.37	0.4	0.957806	0.29	0.44	0.98	1.87982	0.32	0.32	0.56
A549	1.56532	1.34239	1.34555		1	0.96	0.95	0.82	0.922705	0.82	0.89	1.34	0.828326	0.58	0.84	0.79

## Sheet: Figure 5D
concentration (nM)	C36	Waz	Waz GGG	Waz X
1000	10200	59200	6458	16200
500	7648	37600	5974	11500
100	6095	14800	6716	7193
50	5476	10100	5765	5638
10	5394	5394	5394	5394

## Sheet: Figure 5F
Waz	Waz X	Waz GGG	C36
78400000	52100000	34100000	16900000
44500000	48200000	33200000	27700000
85100000	54300000	33200000	21100000
